# Supplementary material for: Electrodeposited PEDOT:PSS-Al2O3 Improves the Steady-State Efficiency of Inverted Perovskite Solar Cells
Source: Polymers (Basel). 2021 Nov 28;13(23):4162. doi: 10.3390/polym13234162 (PMC8659661; doi:10.3390/polym13234162)
Supplement: Supplementary file 1 [file polymers-13-04162-s001.zip]

Archive with 1 entries (1 files):
- polymers-1444128-supplementary.pdf
